# Supplementary material for: Marketed Quinoa (Chenopodium quinoa Willd.) Seeds: A Mycotoxin-Free Matrix Contaminated by Mycotoxigenic Fungi
Source: Pathogens. 2023 Mar 6;12(3):418. doi: 10.3390/pathogens12030418 (PMC10057975; doi:10.3390/pathogens12030418)
Supplement: Supplementary file 1 [file pathogens-12-00418-s001.zip]

Archive with 1 entries (1 files):
- pathogens-2224996-supplementary.pdf
